# Supplementary material for: Predictive factors for the efficacy of brolucizumab in refractory polypoidal choroidal vasculopathy following aflibercept resistance
Source: PLoS One. 2025 Nov 4;20(11):e0326018. doi: 10.1371/journal.pone.0326018 (PMC12585054; doi:10.1371/journal.pone.0326018)
Supplement: S1 Data — (XLSX) [file pone.0326018.s001.xlsx]

## Sheet: Sheet1
No.	Age group	Sex	Laterality (Right/Left/Both)	Baseline VA at Brolucizumab initiation	VA at 3 months	VA at 6 months	VA at 1 year	VA at 2 years	Non-extension; 1	logMAR VA at baseline	logMAR VA at 3 months	logMAR VA at 6 months	logMAR VA at 1 year	logMAR VA at 2 years	Number of IVA injections	CCT at switch	Baseline CCT	CCT reduction rate	Absolute CCT reduction	CCT reduction ≥40% from baseline; 1	Pachychoroid	PDT (Yes/No)	Number of brolucizumab injections in 1 year	Number of brolucizumab injections in 2 years
1	80〜	M	R	0.6	0.6	0.9	0.6	0.6	1	0.221849	0.221849	0.0457575	0.221849	0.221849	21	57	105	0.457143	48	1	1	1	7	6
2	71〜80	M	R	0.9	0.5	1	1.2	1.2	0	0.0457575	0.30103	0	-0.0791812	-0.0791812	66	102	134	0.238806	32	0	0	0	7	5
3	71〜80	M	L	0.8	0.6	0.6	0.6	0.6	1	0.09691	0.221849	0.221849	0.221849	0.221849	57	63	142	0.556338	79	1	1	0	7	6
4	61〜70	F	L	0.7	0.6	1	1.2	1.2	0	0.154902	0.221849	0	-0.0791812	-0.0791812	57	175	168	-0.0416667	-7	0	0	0	6	4
5	80〜	M	R	0.7	0.8	0.8	0.8	0.9	0	0.154902	0.09691	0.09691	0.09691	0.0457575	6	62	80	0.225	18	0	0	1	8	5
6	71〜80	M	L	0.8	0.7	0.8	0.7	0.6	1	0.09691	0.154902	0.09691	0.154902	0.221849	41	126	261	0.517241	135	1	0	0	7	6
7	71〜80	M	L	0.4	0.4	0.4	0.4	0.4	0	0.39794	0.39794	0.39794	0.39794	0.39794	11	194	196	0.0102041	2	0	1	0	7	5
8	80〜	M	R	0.2	0.1	0.2	0.3	0.2	1	0.69897	1	0.69897	0.522879	0.69897	62	104	204	0.490196	100	1	0	0	7	6
9	71〜80	M	L	0.1	0.15	0.15	0.09	0.2	1	1	0.823909	0.823909	1.04576	0.69897	43	85	195	0.564103	110	1	1	1	7	6
10	61〜70	M	R	0.7	0.6	1.2	0.8	0.7	1	0.154902	0.221849	-0.0791812	0.09691	0.154902	6	150	204	0.264706	54	0	1	1	8	6
11	71〜80	M	L	0.5	0.5	0.5	0.3	0.15	1	0.30103	0.30103	0.30103	0.522879	0.823909	16	136	208	0.346154	72	0	1	1	8	6
12	71〜80	M	L	0.5	0.4	0.4	0.2	0.15	1	0.30103	0.39794	0.39794	0.69897	0.823909	22	130	180	0.277778	50	0	1	0	7	6
13	71〜80	M	L	0.4	0.5	0.4	0.4	0.4	1	0.39794	0.30103	0.39794	0.39794	0.39794	24	100	185	0.459459	85	1	1	1	8	6
14	71〜80	F	R	0.9	0.7	0.6	0.8	0.7	1	0.0457575	0.154902	0.221849	0.09691	0.154902	32	126	211	0.402844	85	1	1	1	7	6
15	80〜	M	R	0.4	0.5	0.5	0.4	0.6	0	0.39794	0.30103	0.30103	0.39794	0.221849	4	119	127	0.0629921	8	0	0	0	6	4
16	51〜60	F	R	1.2	1.2	1.2	1.2	1.2	1	-0.0791812	-0.0791812	-0.0791812	-0.0791812	-0.0791812	6	166	250	0.336	84	0	1	0	8	6
17	71〜80	M	L	0.5	0.4	0.4	0.4	0.4	0	0.30103	0.39794	0.39794	0.39794	0.39794	3	110	154	0.285714	44	0	0	0	7	5
